# Supplementary material for: Recurrent hotspot mutations in HRAS Q61 and PI3K-AKT pathway genes as drivers of breast adenomyoepitheliomas
Source: Nat Commun. 2018 May 8;9:1816. doi: 10.1038/s41467-018-04128-5 (PMC5940840; doi:10.1038/s41467-018-04128-5)
Supplement: Supplementary file 3 — Supplementary Data 1 [file 41467_2018_4128_MOESM3_ESM.xlsx]

## Sheet: Supplementary Data 1
Supplementary Data 1: List of 43 adenomyoepitheliomas included in this study.
Case ID	Institution	Estrogen Receptor	p63	Ki67	p53	HER2	AR	Architectural Subtype	Nuclear pleomorphism	Mitotic rate/ mm2	Necrosis	Carcinoma	Axillary lymph node metastases	DNA sequencing platform	RNA sequencing	HRAS	PIK3CA	AKT1	PIK3R1
AM1	Nottingham	Negative	Positive	0.35	Unaltered	Negative	Positive <10%	papillary	3	4.6	no	no	not available	WES	No	Q61K	G118D, H1047R	WT	WT
AM2	Zurich	Positive	Positive	0.22	Unaltered	Negative	Positive	tubular	3	2.9	no	no	not available	WES	Yes	WT	H1047R	WT	WT
AM3	Zurich	Positive	Positive	0.05	Unaltered	Negative	Positive	tubular	2	0	no	no	not available	WES	Yes	WT	H1047R	WT	WT
AM4	Zurich	Negative	Positive	0.03	Unaltered	Negative	Positive	tubular	1	0	no	no	not available	WES	No	Q61R	E545K	WT	WT
AM5	Zurich	Negative	Positive	0.27	Unaltered	Negative	Negative	tubular	2	2.5	yes	MBC*	yes (biphasic)	WES	No	Q61K	WT	WT	N595Rfs, K567_L570del
AM6	Cleveland	Positive	Positive	0.02	Unaltered	Negative	Positive	papillary	1	0.4	no	no	not available	WES	Yes	WT	WT	WT	WT
AM7	Cleveland	Negative	Positive	0.02	Unaltered	Negative	Positive	tubular	2	0	no	no	not available	WES	Yes	WT	Q546P	WT	WT
AM8	Nottingham	Negative	Positive	0.24	Unaltered	Negative	Positive	papillary	3	12.2	yes	IDC**	yes (biphasic)	IMPACT	No	Q61R	E545K	WT	WT
AM9	Nottingham	Negative	Positive	0.55	Unaltered	Negative	Negative	papillary	3	8.9	yes	no	not available	IMPACT	No	Q61R	WT	WT	M563_L570del
AM10	Zurich	Positive	Positive	0.06	Unaltered	Negative	Positive	tubular	1	0	no	no	not available	IMPACT	No	WT	WT	WT	WT
AM11	Nottingham	Negative	Positive	0.15	Unaltered	Negative	Positive <10%	tubular	3	0.8	no	no	not available	Sanger	No	Q61R	E545K	WT	Not assessed
AM12	Zurich	Positive	Positive	0.03	Unaltered	Negative	Positive	tubular	2	0	no	no	not available	Sanger	No	WT	E545K	WT	Not assessed
AM13	Zurich	Positive	Positive	0.02	Unaltered	Negative	Positive	tubular	2	0	no	no	not available	Sanger	No	WT	H1047R	WT	Not assessed
AM16	Cleveland	Positive	Positive	0.02	Unaltered	Negative	Positive	tubular	1	0	no	no	not available	Sanger	Yes	WT	WT	WT	Not assessed
AM17	Zurich	Positive	Positive	0.07	Unaltered	Negative	Positive	tubular	2	0.4	no	no	not available	Sanger	No	WT	E545K	WT	Not assessed
AM21	MSKCC	Positive	Positive	0.05	Unaltered	Negative	Positive	tubular	2	0	no	no	not available	Sanger	No	WT	WT	WT	Not assessed
AM22	MSKCC	Negative	Weak and focal	0.05	Unaltered	Negative	Negative	papillary	2	0	no	no	not available	IMPACT	No	WT	H1047R	WT	WT
AM25	MSKCC	Positive	Positive	0.02	Unaltered	Negative	Positive	tubular	2	0	no	no	not available	IMPACT	No	WT	WT	WT	WT
AM26	MSKCC	Positive	Positive	0.03	Unaltered	Negative	Positive	tubular	2	0	no	no	not available	Sanger	No	WT	WT	E17K	Not assessed
AM27	MSKCC	Positive	Positive	0.01	Unaltered	Negative	Positive	tubular	1	0	no	no	not available	IMPACT	No	WT	E545A, Q546E	WT	WT
AM28	MSKCC	Positive	NA	NA	NA	NA	NA	tubular	2	0.8	no	no	not available	IMPACT	No	WT	WT	WT	WT
AM29	MSKCC	Positive	Positive	0.02	Unaltered	Negative	Positive	papillary	1	0	no	no	not available	IMPACT	No	WT	WT	WT	WT
AM30	MSKCC	Positive	Positive	0.09	Unaltered	Negative	Positive	tubular	1	0	no	no	not available	IMPACT	No	WT	E545K	WT	WT
AM32	ICESP	Negative	Positive	0.19	Unaltered	Negative	Positive	tubular	3	6.3	yes	MBC*	yes (biphasic)	WES	No	Q61R	G106_R108del	WT	WT
AM33	Basel	Positive	Positive	0.04	Unaltered	Negative	Positive	tubular	1	0	no	no	not available	IMPACT	No	WT	E545K	WT	WT
AM34	Basel	Negative	Weak and focal	0.02	Unaltered	Negative	Negative	tubular	2	0	no	no	not available	Sanger	No	WT	WT	WT	Not assessed
AM35	T. Jefferson	Negative	Positive	0.15	Unaltered	Negative	Positive	tubular	3	1.3	no	no	not available	IMPACT	No	WT	WT	WT	WT
AM36	T. Jefferson	Negative	Positive	0.11	Unaltered	Negative	Positive	tubular	3	3.4	no	no	not available	IMPACT	No	WT	Q546K	WT	WT
AM38	T. Jefferson	Positive	NA	NA	NA	NA	NA	tubular	1	0	no	no	not available	Sanger	No	WT	WT	WT	Not assessed
AM39	Nottingham	Positive	Weak and focal	0.04	Unaltered	Negative	Positive	tubular	2	1.3	no	no	not available	IMPACT	No	WT	WT	E17K	WT
AM40	Nottingham	Positive	Positive	0.05	Unaltered	Negative	Positive <10%	tubular	3	1.3	yes	IDC	not available	IMPACT	No	WT	WT	E17K	WT
AM41	Nottingham	Positive	Positive	0.15	Unaltered	Negative	Positive	tubular	3	3	no	no	not available	IMPACT	No	WT	H1047R	WT	WT
AM42	Nottingham	Positive	Positive	0.26	Unaltered	Negative	Positive	papillary	3	3.4	yes	no	not available	IMPACT	No	WT	WT	E17K	WT
AM43	Nottingham	Positive	Positive	0.23	Unaltered	Negative	Positive	tubular	3	5.1	yes	MBC*	not available	WES	No	WT	E542K, G1050S	WT	WT
AM44	Nottingham	Positive	Positive	0.11	Unaltered	Negative	Positive	tubular	3	2.1	no	no	not available	IMPACT	No	WT	WT	E17K	WT
AM45	Nottingham	Negative	Positive	0.1	Unaltered	Negative	Positive	tubular	2	1.3	no	no	not available	IMPACT	No	WT	H1047R	WT	WT
AM46	Bellaria	Positive	Positive	0.03	Unaltered	Negative	Positive	tubular	3	0	yes	MBC***	not available	IMPACT	No	WT	E545K, H1047Y	WT	WT
AM47	Bellaria	Negative	Positive	0.1	Unaltered	Negative	Negative	tubular	3	1.3	no	no	not available	IMPACT	No	WT	WT	WT	WT
AM48	Bellaria	Negative	Positive	0.24	Unaltered	Negative	Positive	tubular	3	4.6	yes	MBC*	not available	WES	No	Q61R	WT	WT	D464_Y467del
AM49	Nottingham	Positive	Weak and focal	0.11	Unaltered	Negative	Positive	papillary	2	0.4	no	no	not available	Sanger	No	WT	WT	WT	Not assessed
AM50	Nottingham	Positive	Weak and focal	0.04	Unaltered	Negative	Positive	tubular	2	0	no	no	not available	Sanger	No	WT	WT	WT	Not assessed
AM51	Nottingham	Positive	Positive	0.05	Unaltered	Negative	Positive	papillary	2	0.4	no	no	not available	Sanger	No	WT	WT	WT	Not assessed
AM52	MSKCC	Negative	Positive	0.09	Unaltered	Negative	Positive	tubular	3	2.1	yes	no	not available	IMPACT	No	Q61R	WT	WT	M364_L372del, T454Sfs
* Metaplastic breast carcinoma with myoepithelial differentiation
** Invasive ductal carcinoma present in the ipsilateral breast recurrence, in association with an adenomyoepithelioma component morphologically similar to the primary
***Metaplastic breast carcinoma of spindle cell type. Although the adenomyoepithelioma was ER-positive, the invasive carcinoma component was ER-negative.
