# Supplementary material for: Recurrent hotspot mutations in HRAS Q61 and PI3K-AKT pathway genes as drivers of breast adenomyoepitheliomas
Source: Nat Commun. 2018 May 8;9:1816. doi: 10.1038/s41467-018-04128-5 (PMC5940840; doi:10.1038/s41467-018-04128-5)
Supplement: Supplementary file 4 — Supplementary Data 2 [file 41467_2018_4128_MOESM4_ESM.xlsx]

## Sheet: Supplementary Data 2
Supplementary Data 2: Sequencing statistics, number of somatic mutations and validation rate of the mutations for samples subjected to whole-exome sequencing or MSK-IMPACT targeted sequencing.
Whole-exome Sequencing
Case		Total Reads	Mean Target Coverage	Target Bases 2X	Target Bases 50X	Target Bases 100X	Total # somatic mutations	# somatic non-synonymous mutations	# somatic synonymous mutations	Validation Rate
AM1	Normal	127891837	100.154	0.933333	0.720438	0.451601	30	21	9	100% (28/28)
	Tumor (AM1)	174300101	126.835	0.940591	0.76863	0.558017
AM2	Normal	76731812	71.0363	0.927993	0.551154	0.234039	15	12	3	100% (10/10)
	Tumor (AM2)	145143717	143.089	0.934848	0.790606	0.586188
AM3	Normal	72932082	71.3681	0.926431	0.571904	0.229632	13	11	2	85.71% (6/7)
	Tumor (AM3)	148667213	130.909	0.932524	0.72962	0.494426
AM4	Normal	120831597	90.5187	0.931421	0.714331	0.400242	7	4	3	63.64% (7/11)
	Tumor (AM4)	236974147	167.399	0.939785	0.821474	0.686372
AM5	Normal	167007318	136.728	0.939906	0.778214	0.584318
	Primary Tumor (AM5 - Primary_AME)	207137086	164.163	0.941806	0.773794	0.570821	25	15	10	100% (25/25)
	Primary Tumor (AM5 - Primary_Carcinoma)	176867555	160.005	0.940253	0.769707	0.57403	26	16	10	100% (26/26)
	Metastasis (AM5 - Axillary_Lymph_Node_Metastasis)	139825910	150.228	0.931772	0.78098	0.593409	25	16	9	100% (25/25)
AM6	Normal	128367734	115.86	0.933902	0.68832	0.435923	5	5	0	100% (4/4)
	Tumor (AM6)	123227468	116.601	0.930688	0.619443	0.36412
AM7	Normal	77925802	85.1631	0.927833	0.636434	0.336086	6	4	2	100% (4/4)
	Tumor (AM7)	165441863	154.353	0.943246	0.772758	0.616067
AM32	Normal	138154423	68.5692	0.994895	0.594381	0.194549	19	16	3	Not Tested
	Tumor (AM32)	229596317	167	0.938	0.7798	0.6274
AM43	Normal	122107659	152.569	0.99657	0.924632	0.715071	63	47	16	Not Tested
	Tumor (AM43)	167345485	205.633	0.997317	0.950979	0.82415
AM48	Normal	129112776	174.851	0.996801	0.927165	0.758899	36	29	7	Not Tested
	Tumor (AM48)	152700912	173.805	0.997339	0.897407	0.69445
MSK-IMPACT
Case	Tissue Type (Sample ID)	Total Reads	Mean Target Coverage	Target Bases 2X	Target Bases 50X	Target Bases 100X	Total # somatic mutations	# somatic non-synonymous mutations	# somatic synonymous mutations	Validation Rate
AM8	Normal	41041294	650.37	0.994149	0.988742	0.982161				Not Tested
	Primary Tumor (AM8 - Primary_AME)	67898455	732.396	0.995346	0.989709	0.984906	5	5	0	Not Tested
	Recurrence (AME - Clear Nodule, AM8 - Ipsilateral_Breast_Recurrence_AME)	65124959	704.545	0.994304	0.987273	0.979396	9	8	1	Not Tested
	Recurrence (Invasive Ductal Carcinoma, AM8, Ipsilateral_Breast_Recurrence_Carcinoma)	36904182	449.52	0.994231	0.98704	0.977557	5	5	0	Not Tested
	Recurrence (Transition, AM8 - Ipsilateral_Breast_Recurrence_Transition)	37124570	578.777	0.994207	0.988101	0.980585	5	5	0	Not Tested
	LN Metastasis (Epithelial, AM8 - Axillary_Lymph_Node_Metastasis_Epithelial)	53429933	914.049	0.994441	0.989523	0.983816	5	5	0	Not Tested
	LN Metastasis (Myoepithelial, AM8 - Axillary_Lymph_Node_Metastasis_Myoepithelial)	75687579	870.754	0.994657	0.989407	0.984286	5	5	0	Not Tested
AM9	Normal	26808193	779.252	0.993909	0.986516	0.967762	3	3	0	Not Tested
	Tumor (AM9)	24625708	748.572	0.993575	0.986586	0.976014
AM10	Normal	15493650	389.461	0.99278	0.981776	0.960842	0	0	0	Not Tested
	Tumor (AM10)	23315747	620.795	0.993338	0.985596	0.978722
AM22	Normal	8063549	82.606	0.989888	0.70604	0.269675	2	2	0	Not Tested
	Tumor (AM22)	20561144	252.446	0.992058	0.860495	0.584872
AM25	Normal	14604305	212.239	0.992036	0.943078	0.812948	0	0	0	Not Tested
	Tumor (AM25)	50962999	323.668	0.9932	0.98314	0.951681
AM27	Normal	36265199	401.395	0.993646	0.984653	0.959248	3	2	1	Not Tested
	Tumor (AM27)	53495117	479.749	0.994075	0.985676	0.974879
AM28	Normal	23792412	227.63	0.993165	0.970799	0.892386	0	0	0	Not Tested
	Tumor (AM28)	45153117	385.382	0.992839	0.983922	0.958523
AM29	Normal	21842107	333.66	0.992111	0.973319	0.913951	0	0	0	Not Tested
	Tumor (AM29)	30072591	346.121	0.992381	0.980514	0.948089
AM30	Normal	25104418	369.195	0.993363	0.981855	0.941267	2	2	0	Not Tested
	Tumor (AM30)	33773052	433.988	0.992996	0.984158	0.96347
AM33	Normal	29845669	565.403	0.994546	0.987011	0.974239	3	3	0	Not Tested
	Tumor (AM33)	13270485	299.329	0.993936	0.973116	0.9058
AM35	Normal	42168974	897.455	0.994029	0.988923	0.983371	0	0	0	Not Tested
	Tumor (AM35)	12719554	303.441	0.992986	0.967203	0.886785
AM36	Normal	45536649	693.614	0.994521	0.988649	0.981144	2	2	0	Not Tested
	Tumor (AM36)	14492267	347.293	0.99254	0.973919	0.918521
AM39	Normal	19969862	464.693	0.993711	0.981516	0.945623	1	1	0	Not Tested
	Tumor (AM39)	46161467	703.75	0.994248	0.984238	0.964197
AM40	Normal	12473430	268.17	0.991619	0.95044	0.851348	3	3	0	Not Tested
	Tumor (AM40)	31445461	464.327	0.992905	0.977831	0.941711
AM41	Normal	12568938	284.356	0.992592	0.965444	0.892174	1	1	0	Not Tested
	Tumor (AM41)	29432428	424.875	0.992615	0.9762	0.932631
AM42	Normal	19380261	454.521	0.993764	0.982091	0.946478	1	1	0	Not Tested
	Tumor (AM42)	39694652	605.744	0.993435	0.980502	0.95261
AM44	Normal	20967600	480.82	0.993417	0.982953	0.955957	5	4	1	Not Tested
	Tumor (AM44)	34116087	489.54	0.993606	0.98219	0.950011
AM45	Normal	18587921	416.547	0.992911	0.978686	0.931578	7	6	1	Not Tested
	Tumor (AM45)	29291164	430.587	0.99304	0.976852	0.930408
AM46	Normal	18256081	267.756	0.992475	0.975036	0.920344				Not Tested
	Tumor (AM46 - Primary_AME)	38700531	517.608	0.992784	0.981096	0.958113	5	4	1
	Tumor (AM46 - Primary_Carcinoma)	45383799	511.604	0.993086	0.981098	0.957117	4	3	1
AM47	Normal	18702161	341.738	0.9924	0.977886	0.939158	2	2	0	Not Tested
	Tumor (AM47)	49410895	521.663	0.992354	0.978555	0.952388
AM52	Normal	27187850	405	0.992952	0.970969	0.91115	5	5	0	Not tested
	Tumor (AM52)	14521913	308	0.991938	0.960576	0.86934
