# Supplementary material for: Recurrent hotspot mutations in HRAS Q61 and PI3K-AKT pathway genes as drivers of breast adenomyoepitheliomas
Source: Nat Commun. 2018 May 8;9:1816. doi: 10.1038/s41467-018-04128-5 (PMC5940840; doi:10.1038/s41467-018-04128-5)
Supplement: Supplementary file 6 — Supplementary Data 4 [file 41467_2018_4128_MOESM6_ESM.xlsx]

## Sheet: Supplementary Data 4
Supplementary Data 4: Prevalence of HRAS, PIK3CA and AKT1 mutations in adenomyoepitheliomas and breast cancers from TCGA and ICGC studies
	Adenomyoepithelioma (n=43)	TCGA breast cancers (n=507)	Adenomyoepihelioma vs TCGA Fisher' exact test	ICGC Breast cancers (n=560)	Adenomyoepihelioma vs ICGC Fisher's exact test
HRAS (mutant cases)	9/43 (21%)	0	p<0.0001	1/560 (0.2%)	p<0.0001
HRAS Q61 (# of mutations)	9/9 (100%)	0	-	1/1 (100%)	p=1
PIK3CA (mutant cases)	20/43 (47%)	179/507 (35%)	p=0.1853	172/560 (31%)	p=0.0408
PIK3CA H1047R (# of mutations)	7/23 (30%)	75/195 (38%)	p=0.5035	58/172 (34%)	p=0.8183
PIK3CA E545K (# of mutations)	8/23 (35%)	35/195 (18%)	p=0.0911	31/172 (18%)	p=0.0910
AKT1 (mutant cases)	5/43 (12%)	12/ 507 (2%)	p=0.0071	14/560 (2.5%)	p=0.0080
AKT1 E17K (# of mutations)	5/5 (100%)	11/12 (92%)	p=1	14/14 (100%)	p=1
